# Supplementary material for: Corrosion and Wear Behavior of TiO2/TiN Duplex Coatings on Titanium by Plasma Electrolytic Oxidation and Gas Nitriding
Source: Materials (Basel). 2022 Nov 22;15(23):8300. doi: 10.3390/ma15238300 (PMC9741034; doi:10.3390/ma15238300)
Supplement: Supplementary file 1 [file materials-15-08300-s001.zip]

Archive with 1 entries (1 files):
- materials-1882236-Table S1.pdf
